# Supplementary material for: Longitudinal pathway analysis using structural information with case studies in early type 1 diabetes
Source: Sci Rep. 2025 May 2;15:15393. doi: 10.1038/s41598-025-98492-0 (PMC12048611; doi:10.1038/s41598-025-98492-0)
Supplement: Supplementary file 1 — Supplementary Information. [file 41598_2025_98492_MOESM1_ESM.xlsx]

## Sheet: DAISY
DAISY: Time from seroconversion	Coefficient	FDR		DAISY: Sample group	Coefficient	FDR
hsa00400: Phenylalanine, tyrosine and tryptophan biosynthesis	-0.0436066	0		hsa00592: alpha-Linolenic acid metabolism	0.321165	0
hsa04380: Osteoclast differentiation	0.0136529	0		hsa04216: Ferroptosis	0.277311	0
hsa04972: Pancreatic secretion	-0.0133797	0		hsa00910: Nitrogen metabolism	0.236315	0
hsa04976: Bile secretion	-0.0129022	0		hsa04658: Th1 and Th2 cell differentiation	0.188964	0
hsa04211: Longevity regulating pathway	-0.0115755	0		hsa05332: Graft-versus-host disease	0.187108	0
hsa00360: Phenylalanine metabolism	-0.00931847	0		hsa04330: Notch signaling pathway	0.186522	0
hsa05340: Primary immunodeficiency	0.00746516	0		hsa00250: Alanine, aspartate and glutamate metabolism	0.159757	0
hsa03320: PPAR signaling pathway	-0.00713846	0		hsa05320: Autoimmune thyroid disease	0.149921	0
hsa00350: Tyrosine metabolism	-0.00683974	0		hsa00053: Ascorbate and aldarate metabolism	0.139813	0
				hsa05218: Melanoma	0.135247	0
				hsa03060: Protein export	0.129632	0
				hsa04978: Mineral absorption	0.121495	0
				hsa05330: Allograft rejection	0.119792	0
				hsa00510: N-Glycan biosynthesis	0.109929	0
				hsa00730: Thiamine metabolism	-0.108666	0
				hsa00532: Glycosaminoglycan biosynthesis - chondroitin sulfate / dermatan sulfate	-0.108642	0
				hsa04657: IL-17 signaling pathway	0.108296	0
				hsa04940: Type I diabetes mellitus	0.103689	0
				hsa04015: Rap1 signaling pathway	0.102331	0
				hsa05143: African trypanosomiasis	0.102074	0
				hsa05132: Salmonella infection	0.102074	0
				hsa01522: Endocrine resistance	0.101896	0
				hsa00561: Glycerolipid metabolism	0.0986919	0
				hsa04918: Thyroid hormone synthesis	0.0977483	0
				hsa05131: Shigellosis	-0.0975765	0
				hsa04935: Growth hormone synthesis, secretion and action	0.097032	0
				hsa05163: Human cytomegalovirus infection	0.0946401	0
				hsa05224: Breast cancer	0.0943213	0
				hsa00071: Fatty acid degradation	0.0935602	0
				hsa04750: Inflammatory mediator regulation of TRP channels	0.0935435	0
				hsa04520: Adherens junction	0.0900753	0
				hsa05222: Small cell lung cancer	-0.0897251	0
				hsa04020: Calcium signaling pathway	0.0875035	0
				hsa05010: Alzheimer disease	-0.0853592	0
				hsa04080: Neuroactive ligand-receptor interaction	0.0829153	0
				hsa00220: Arginine biosynthesis	0.0817472	0
				hsa04141: Protein processing in endoplasmic reticulum	0.0800258	0
				hsa00590: Arachidonic acid metabolism	0.0785077	0
				hsa04926: Relaxin signaling pathway	0.0780667	0
				hsa04932: Non-alcoholic fatty liver disease	0.0766113	0
				hsa04260: Cardiac muscle contraction	0.0742714	0
				hsa01521: EGFR tyrosine kinase inhibitor resistance	0.0725536	0
				hsa04145: Phagosome	0.0704846	0
				hsa00190: Oxidative phosphorylation	-0.0695574	0
				hsa04151: PI3K-Akt signaling pathway	0.0663883	0
				hsa04140: Autophagy - animal	0.065268	0
				hsa04650: Natural killer cell mediated cytotoxicity	0.0594724	0
				hsa04612: Antigen processing and presentation	0.0592946	0
				hsa01232: Nucleotide metabolism	-0.0588662	0
				hsa04975: Fat digestion and absorption	0.055747	0
				hsa03320: PPAR signaling pathway	0.0526005	0
				hsa05146: Amoebiasis	0.0501156	0
				hsa04360: Axon guidance	0.0498761	0
				hsa05219: Bladder cancer	0.0488036	0
				hsa05200: Pathways in cancer	0.0469324	0
				hsa04390: Hippo signaling pathway	-0.0407889	0
				hsa05152: Tuberculosis	0.039483	0
				hsa04550: Signaling pathways regulating pluripotency of stem cells	0.106427	0.00942029
				hsa03420: Nucleotide excision repair	-0.103281	0.00942029
				hsa05225: Hepatocellular carcinoma	0.0889283	0.00942029
				hsa04060: Cytokine-cytokine receptor interaction	0.0846773	0.00942029
				hsa03010: Ribosome	0.0786899	0.00942029
				hsa04071: Sphingolipid signaling pathway	0.0777853	0.00942029
				hsa04666: Fc gamma R-mediated phagocytosis	0.0727516	0.00942029
				hsa05100: Bacterial invasion of epithelial cells	0.0719916	0.00942029
				hsa00565: Ether lipid metabolism	-0.0711832	0.00942029
				hsa04064: NF-kappa B signaling pathway	0.0667925	0.00942029
				hsa04964: Proximal tubule bicarbonate reclamation	0.0665023	0.00942029
				hsa04913: Ovarian steroidogenesis	0.0548589	0.00942029
				hsa04730: Long-term depression	0.082177	0.0178082
				hsa04072: Phospholipase D signaling pathway	0.0700706	0.0178082
				hsa00564: Glycerophospholipid metabolism	-0.0646662	0.0178082
				hsa04066: HIF-1 signaling pathway	0.0512252	0.0178082
				hsa04622: RIG-I-like receptor signaling pathway	0.104887	0.0253247
				hsa05231: Choline metabolism in cancer	0.0848576	0.0253247
				hsa05223: Non-small cell lung cancer	0.0721043	0.0253247
				hsa00230: Purine metabolism	-0.0498632	0.0253247
				hsa05170: Human immunodeficiency virus 1 infection	0.0841772	0.0317073
				hsa05210: Colorectal cancer	0.0795212	0.0317073
				hsa01240: Biosynthesis of cofactors	-0.0428313	0.0317073
				hsa05169: Epstein-Barr virus infection	0.0401858	0.0317073
				hsa04211: Longevity regulating pathway	0.038982	0.0317073
				hsa04922: Glucagon signaling pathway	-0.0642872	0.0377907
				hsa00534: Glycosaminoglycan biosynthesis - heparan sulfate / heparin	0.0585177	0.0377907
				hsa04152: AMPK signaling pathway	0.0543098	0.0377907
				hsa05417: Lipid and atherosclerosis	0.0378275	0.0377907
				hsa05166: Human T-cell leukemia virus 1 infection	0.0540989	0.0443182
				hsa04380: Osteoclast differentiation	0.0458721	0.0443182

## Sheet: Diabimmune
PBMC: Time from seroconversion	Coefficient	FDR		PBMC: Sample group	Coefficient	FDR
hsa04142: Lysosome	-0.00581194	0		hsa04950: Maturity onset diabetes of the young	-0.150069	0
				hsa04136: Autophagy - other	0.0958136	0
				hsa04913: Ovarian steroidogenesis	-0.0853561	0
				hsa03008: Ribosome biogenesis in eukaryotes	0.0844063	0
				hsa05169: Epstein-Barr virus infection	0.0825861	0
				hsa05016: Huntington disease	0.0780546	0
				hsa00670: One carbon pool by folate	-0.0773691	0
				hsa04140: Autophagy - animal	0.077124	0
				hsa00830: Retinol metabolism	-0.0757345	0
				hsa00250: Alanine, aspartate and glutamate metabolism	-0.0725489	0
				hsa04912: GnRH signaling pathway	0.0693395	0
				hsa00500: Starch and sucrose metabolism	-0.067263	0
				hsa02010: ABC transporters	-0.0662574	0
				hsa04662: B cell receptor signaling pathway	0.0632621	0
				hsa00120: Primary bile acid biosynthesis	-0.0544675	0
				hsa03040: Spliceosome	0.165693	0.0352632
				hsa05202: Transcriptional misregulation in cancer	0.075584	0.0352632
				hsa05223: Non-small cell lung cancer	0.0560355	0.0352632
				hsa00860: Porphyrin metabolism	-0.0527966	0.0352632
				hsa04710: Circadian rhythm	0.133563	0.0478571
				hsa04137: Mitophagy - animal	0.115971	0.0478571
				hsa04141: Protein processing in endoplasmic reticulum	0.0923101	0.0478571
				hsa04630: JAK-STAT signaling pathway	0.0903771	0.0478571
				hsa05145: Toxoplasmosis	0.0800754	0.0478571
				hsa05131: Shigellosis	0.055683	0.0478571
				hsa05030: Cocaine addiction	-0.0516805	0.0478571
				hsa01240: Biosynthesis of cofactors	-0.0337522	0.0478571
				hsa00270: Cysteine and methionine metabolism	-0.0334984	0.0478571
CD4: Time from seroconversion	Coefficient	FDR		CD4: Sample group	Coefficient	FDR
				hsa04141: Protein processing in endoplasmic reticulum	0.0901005	0
				hsa05012: Parkinson disease	0.0831471	0
				hsa04270: Vascular smooth muscle contraction	0.0831004	0
				hsa04725: Cholinergic synapse	0.0802007	0
				hsa04530: Tight junction	0.0739375	0
				hsa04914: Progesterone-mediated oocyte maturation	0.0724935	0
				hsa04014: Ras signaling pathway	0.0653539	0
				hsa04710: Circadian rhythm	0.129854	0.0395294
				hsa03013: Nucleocytoplasmic transport	0.115837	0.0395294
				hsa03015: mRNA surveillance pathway	0.103413	0.0395294
				hsa05016: Huntington disease	0.0961366	0.0395294
				hsa04657: IL-17 signaling pathway	0.0954539	0.0395294
				hsa05014: Amyotrophic lateral sclerosis	0.0855685	0.0395294
				hsa04727: GABAergic synapse	0.0743599	0.0395294
				hsa05022: Pathways of neurodegeneration - multiple diseases	0.0667855	0.0395294
				hsa04210: Apoptosis	0.0638362	0.0395294
				hsa04360: Axon guidance	0.0532065	0.0395294
CD8: Time from seroconversion	Coefficient	FDR		CD8: Sample group	Coefficient	FDR
				hsa05412: Arrhythmogenic right ventricular cardiomyopathy	0.174586	0
				hsa03040: Spliceosome	0.173243	0
				hsa04630: JAK-STAT signaling pathway	0.145737	0
				hsa04136: Autophagy - other	0.142495	0
				hsa03050: Proteasome	0.136118	0
				hsa04141: Protein processing in endoplasmic reticulum	0.13535	0
				hsa00190: Oxidative phosphorylation	0.134737	0
				hsa00020: Citrate cycle (TCA cycle)	0.13027	0
				hsa04137: Mitophagy - animal	0.127251	0
				hsa04215: Apoptosis - multiple species	0.116272	0
				hsa05016: Huntington disease	0.113501	0
				hsa00900: Terpenoid backbone biosynthesis	0.111359	0
				hsa04722: Neurotrophin signaling pathway	0.109399	0
				hsa05020: Prion disease	0.109118	0
				hsa04122: Sulfur relay system	0.108667	0
				hsa05014: Amyotrophic lateral sclerosis	0.106262	0
				hsa05163: Human cytomegalovirus infection	0.102262	0
				hsa04662: B cell receptor signaling pathway	0.101701	0
				hsa05022: Pathways of neurodegeneration - multiple diseases	0.0996925	0
				hsa04510: Focal adhesion	0.0995205	0
				hsa05221: Acute myeloid leukemia	0.0974616	0
				hsa05220: Chronic myeloid leukemia	0.0958659	0
				hsa05132: Salmonella infection	0.0955911	0
				hsa04714: Thermogenesis	0.0943008	0
				hsa00100: Steroid biosynthesis	0.0936962	0
				hsa04010: MAPK signaling pathway	0.0936502	0
				hsa05162: Measles	0.0935195	0
				hsa04926: Relaxin signaling pathway	0.0930226	0
				hsa05167: Kaposi sarcoma-associated herpesvirus infection	0.0918625	0
				hsa04530: Tight junction	0.0884872	0
				hsa05130: Pathogenic Escherichia coli infection	0.0880184	0
				hsa05012: Parkinson disease	0.0873911	0
				hsa05170: Human immunodeficiency virus 1 infection	0.0868559	0
				hsa04144: Endocytosis	0.0849868	0
				hsa04062: Chemokine signaling pathway	0.0834263	0
				hsa00740: Riboflavin metabolism	0.0826749	0
				hsa05165: Human papillomavirus infection	0.0789413	0
				hsa04658: Th1 and Th2 cell differentiation	0.0774639	0
				hsa04520: Adherens junction	0.075299	0
				hsa04710: Circadian rhythm	0.139416	0.0124444
				hsa05416: Viral myocarditis	0.109561	0.0124444
				hsa05414: Dilated cardiomyopathy	0.107859	0.0124444
				hsa05215: Prostate cancer	0.101947	0.0124444
				hsa05410: Hypertrophic cardiomyopathy	0.0991748	0.0124444
				hsa04140: Autophagy - animal	0.0966903	0.0124444
				hsa05017: Spinocerebellar ataxia	0.0959989	0.0124444
				hsa04650: Natural killer cell mediated cytotoxicity	0.0882976	0.0124444
				hsa05100: Bacterial invasion of epithelial cells	0.0856592	0.0124444
				hsa04151: PI3K-Akt signaling pathway	0.0850717	0.0124444
				hsa04114: Oocyte meiosis	0.0828155	0.0124444
				hsa05010: Alzheimer disease	0.0816964	0.0124444
				hsa01522: Endocrine resistance	0.0774172	0.0124444
				hsa05225: Hepatocellular carcinoma	0.0747541	0.0124444
				hsa04024: cAMP signaling pathway	0.0688073	0.0124444
				hsa03060: Protein export	0.0921579	0.0213333
				hsa05235: PD-L1 expression and PD-1 checkpoint pathway in cancer	0.089349	0.0213333
				hsa04668: TNF signaling pathway	0.0859192	0.0213333
				hsa04935: Growth hormone synthesis, secretion and action	0.0835838	0.0213333
				hsa05216: Thyroid cancer	0.0820807	0.0213333
				hsa05164: Influenza A	0.0767193	0.0213333
				hsa04217: Necroptosis	0.0757137	0.0213333
				hsa04261: Adrenergic signaling in cardiomyocytes	0.0747518	0.0213333
				hsa04371: Apelin signaling pathway	0.0742725	0.0213333
				hsa03250: Viral life cycle - HIV-1	0.0988727	0.0272432
				hsa05110: Vibrio cholerae infection	0.0976218	0.0272432
				hsa04110: Cell cycle	0.0861518	0.0272432
				hsa04012: ErbB signaling pathway	0.0787554	0.0272432
				hsa05224: Breast cancer	0.0762034	0.0272432
				hsa05212: Pancreatic cancer	0.0756277	0.0272432
				hsa04390: Hippo signaling pathway	0.0744119	0.0272432
				hsa04659: Th17 cell differentiation	0.0709784	0.0272432
				hsa04014: Ras signaling pathway	0.0697589	0.0272432
				hsa05203: Viral carcinogenesis	0.0651859	0.0272432
				hsa04310: Wnt signaling pathway	0.0618984	0.0272432
				hsa04940: Type I diabetes mellitus	0.131932	0.032
				hsa01210: 2-Oxocarboxylic acid metabolism	0.104204	0.032
				hsa03015: mRNA surveillance pathway	0.100397	0.032
				hsa05145: Toxoplasmosis	0.0864673	0.032
				hsa04936: Alcoholic liver disease	0.0828629	0.032
				hsa04622: RIG-I-like receptor signaling pathway	0.0786308	0.032
				hsa05202: Transcriptional misregulation in cancer	0.0756651	0.032
				hsa04218: Cellular senescence	0.0727246	0.032
				hsa04150: mTOR signaling pathway	0.0680789	0.032
				hsa05169: Epstein-Barr virus infection	0.061551	0.032
				hsa05211: Renal cell carcinoma	0.0955645	0.0377528
				hsa05204: Chemical carcinogenesis - DNA adducts	-0.0903235	0.0377528
				hsa04920: Adipocytokine signaling pathway	0.0741735	0.0377528
				hsa05034: Alcoholism	0.0679559	0.0377528
				hsa05206: MicroRNAs in cancer	0.0482008	0.0377528
				hsa05231: Choline metabolism in cancer	0.0745668	0.0424421
				hsa04932: Non-alcoholic fatty liver disease	0.0727316	0.0424421
				hsa05217: Basal cell carcinoma	0.0686222	0.0424421
				hsa05226: Gastric cancer	0.0666444	0.0424421
				hsa05205: Proteoglycans in cancer	0.0632432	0.0424421
				hsa04916: Melanogenesis	0.062756	0.0424421
				hsa04917: Prolactin signaling pathway	0.080578	0.0475152
				hsa05152: Tuberculosis	0.0644522	0.0475152
				hsa04380: Osteoclast differentiation	0.0638408	0.0475152
				hsa05207: Chemical carcinogenesis - receptor activation	0.0545167	0.0475152

## Sheet: BabyDiet
BabyDiet: Time from seroconversion	Coefficient	FDR		BabyDiet: Sample group	Coefficient	FDR
hsa03430: Mismatch repair	0.0271389	0		hsa04145: Phagosome	-0.0719605	0
hsa00670: One carbon pool by folate	0.0268213	0		hsa00920: Sulfur metabolism	-0.051733	0
hsa03030: DNA replication	0.0242783	0		hsa00040: Pentose and glucuronate interconversions	-0.0469817	0
hsa00730: Thiamine metabolism	0.0189346	0		hsa00052: Galactose metabolism	-0.0438572	0
hsa00310: Lysine degradation	0.0174637	0		hsa01240: Biosynthesis of cofactors	-0.0346131	0
hsa00230: Purine metabolism	0.0115043	0		hsa00250: Alanine, aspartate and glutamate metabolism	-0.027493	0
hsa00120: Primary bile acid biosynthesis	0.00660134	0		hsa00830: Retinol metabolism	-0.0205088	0

## Sheet: TcGSA
DAISY	FDR		DIABIMMUNE PBMC	FDR		DIABIMMUNE CD4	FDR		DIABIMMUNE CD8	FDR		BabyDiet	FDR
KEGG_ADIPOCYTOKINE_SIGNALING_PATHWAY	3.71444e-05		KEGG_BLADDER_CANCER	0.00264406		KEGG_ADHERENS_JUNCTION	1.90311e-07		KEGG_ALZHEIMERS_DISEASE	8.5445e-113		KEGG_ABC_TRANSPORTERS	1.21243e-07
KEGG_ALDOSTERONE_REGULATED_SODIUM_REABSORPTION	0.0074543		KEGG_ECM_RECEPTOR_INTERACTION	4.27661e-15		KEGG_ADIPOCYTOKINE_SIGNALING_PATHWAY	1.8398e-08		KEGG_AMINO_SUGAR_AND_NUCLEOTIDE_SUGAR_METABOLISM	2.00645e-14		KEGG_ACUTE_MYELOID_LEUKEMIA	2.63679e-12
KEGG_ALZHEIMERS_DISEASE	4.36321e-06		KEGG_FOCAL_ADHESION	4.79112e-22		KEGG_AMINO_SUGAR_AND_NUCLEOTIDE_SUGAR_METABOLISM	4.98617e-20		KEGG_AMINOACYL_TRNA_BIOSYNTHESIS	1.26772e-09		KEGG_ADHERENS_JUNCTION	1.28064e-15
KEGG_AMINO_SUGAR_AND_NUCLEOTIDE_SUGAR_METABOLISM	3.36658e-05		KEGG_GLYCOSAMINOGLYCAN_DEGRADATION	0.0211012		KEGG_AMINOACYL_TRNA_BIOSYNTHESIS	1.51944e-05		KEGG_B_CELL_RECEPTOR_SIGNALING_PATHWAY	4.12017e-16		KEGG_ADIPOCYTOKINE_SIGNALING_PATHWAY	2.50689e-06
KEGG_AMYOTROPHIC_LATERAL_SCLEROSIS_ALS	0.0156561		KEGG_HEMATOPOIETIC_CELL_LINEAGE	0.000382159		KEGG_APOPTOSIS	1.50942e-10		KEGG_CALCIUM_SIGNALING_PATHWAY	1.0363e-55		KEGG_ALANINE_ASPARTATE_AND_GLUTAMATE_METABOLISM	9.4844e-06
KEGG_ANTIGEN_PROCESSING_AND_PRESENTATION	0.0118121		KEGG_LYSOSOME	0.000382159		KEGG_ARRHYTHMOGENIC_RIGHT_VENTRICULAR_CARDIOMYOPATHY_ARVC	4.80843e-09		KEGG_CARDIAC_MUSCLE_CONTRACTION	5.44064e-36		KEGG_ALDOSTERONE_REGULATED_SODIUM_REABSORPTION	3.3014e-05
KEGG_ARACHIDONIC_ACID_METABOLISM	6.93533e-05		KEGG_OLFACTORY_TRANSDUCTION	0.00596391		KEGG_B_CELL_RECEPTOR_SIGNALING_PATHWAY	1.11619e-46		KEGG_COLORECTAL_CANCER	4.9826e-15		KEGG_ALLOGRAFT_REJECTION	4.25337e-16
KEGG_ARGININE_AND_PROLINE_METABOLISM	1.80679e-08		KEGG_P53_SIGNALING_PATHWAY	4.41833e-14		KEGG_CALCIUM_SIGNALING_PATHWAY	0.0346378		KEGG_COMPLEMENT_AND_COAGULATION_CASCADES	0.00750055		KEGG_ALPHA_LINOLENIC_ACID_METABOLISM	7.74106e-11
KEGG_ARRHYTHMOGENIC_RIGHT_VENTRICULAR_CARDIOMYOPATHY_ARVC	0.000194789		KEGG_RETINOL_METABOLISM	0.000382159		KEGG_CHRONIC_MYELOID_LEUKEMIA	2.14969e-06		KEGG_CYTOKINE_CYTOKINE_RECEPTOR_INTERACTION	0.0318513		KEGG_ALZHEIMERS_DISEASE	3.14785e-13
KEGG_AXON_GUIDANCE	3.30284e-08		KEGG_RNA_DEGRADATION	0.0345768		KEGG_COLORECTAL_CANCER	1.65373e-38		KEGG_DORSO_VENTRAL_AXIS_FORMATION	0.0226449		KEGG_AMINO_SUGAR_AND_NUCLEOTIDE_SUGAR_METABOLISM	5.84633e-09
KEGG_BETA_ALANINE_METABOLISM	8.17718e-06		KEGG_SYSTEMIC_LUPUS_ERYTHEMATOSUS	5.7989e-07		KEGG_CYTOSOLIC_DNA_SENSING_PATHWAY	7.26038e-07		KEGG_ENDOMETRIAL_CANCER	0.0407615		KEGG_AMINOACYL_TRNA_BIOSYNTHESIS	0.00154614
KEGG_CALCIUM_SIGNALING_PATHWAY	0.00101373		KEGG_TGF_BETA_SIGNALING_PATHWAY	7.65294e-15		KEGG_DILATED_CARDIOMYOPATHY	2.16609e-13		KEGG_EPITHELIAL_CELL_SIGNALING_IN_HELICOBACTER_PYLORI_INFECTION	0.00109529		KEGG_AMYOTROPHIC_LATERAL_SCLEROSIS_ALS	4.69416e-07
KEGG_CELL_ADHESION_MOLECULES_CAMS	3.98775e-16					KEGG_DORSO_VENTRAL_AXIS_FORMATION	0.0083		KEGG_ERBB_SIGNALING_PATHWAY	1.41436e-17		KEGG_ANTIGEN_PROCESSING_AND_PRESENTATION	2.37775e-16
KEGG_CHEMOKINE_SIGNALING_PATHWAY	0.00295575					KEGG_EPITHELIAL_CELL_SIGNALING_IN_HELICOBACTER_PYLORI_INFECTION	6.05985e-07		KEGG_FC_EPSILON_RI_SIGNALING_PATHWAY	0.0109328		KEGG_APOPTOSIS	4.151e-14
KEGG_CITRATE_CYCLE_TCA_CYCLE	0.0469859					KEGG_ERBB_SIGNALING_PATHWAY	1.27709e-13		KEGG_FC_GAMMA_R_MEDIATED_PHAGOCYTOSIS	0.000720342		KEGG_ARACHIDONIC_ACID_METABOLISM	0.00043096
KEGG_COLORECTAL_CANCER	0.00241266					KEGG_FOCAL_ADHESION	1.43115e-29		KEGG_FOCAL_ADHESION	9.50477e-13		KEGG_ARGININE_AND_PROLINE_METABOLISM	0.0264172
KEGG_CYSTEINE_AND_METHIONINE_METABOLISM	8.02891e-10					KEGG_GALACTOSE_METABOLISM	0.000582694		KEGG_FRUCTOSE_AND_MANNOSE_METABOLISM	0.041643		KEGG_ARRHYTHMOGENIC_RIGHT_VENTRICULAR_CARDIOMYOPATHY_ARVC	4.64571e-10
KEGG_CYTOKINE_CYTOKINE_RECEPTOR_INTERACTION	2.29487e-05					KEGG_GAP_JUNCTION	0.00496848		KEGG_GAP_JUNCTION	2.35909e-16		KEGG_ASTHMA	4.10105e-11
KEGG_DILATED_CARDIOMYOPATHY	1.14607e-05					KEGG_GLUTATHIONE_METABOLISM	0.00144283		KEGG_GLIOMA	1.76398e-05		KEGG_AUTOIMMUNE_THYROID_DISEASE	2.98103e-19
KEGG_ECM_RECEPTOR_INTERACTION	6.36811e-39					KEGG_GLYCOSAMINOGLYCAN_BIOSYNTHESIS_CHONDROITIN_SULFATE	0.000278234		KEGG_GLYCINE_SERINE_AND_THREONINE_METABOLISM	7.15396e-10		KEGG_AXON_GUIDANCE	1.07896e-23
KEGG_ENDOCYTOSIS	0.000627664					KEGG_GLYCOSAMINOGLYCAN_DEGRADATION	1.6059e-06		KEGG_GLYCOSAMINOGLYCAN_BIOSYNTHESIS_CHONDROITIN_SULFATE	7.05234e-30		KEGG_B_CELL_RECEPTOR_SIGNALING_PATHWAY	7.51542e-06
KEGG_EPITHELIAL_CELL_SIGNALING_IN_HELICOBACTER_PYLORI_INFECTION	0.0263562					KEGG_GNRH_SIGNALING_PATHWAY	5.41088e-16		KEGG_GNRH_SIGNALING_PATHWAY	3.2869e-26		KEGG_BASAL_CELL_CARCINOMA	1.80756e-06
KEGG_ERBB_SIGNALING_PATHWAY	0.0195248					KEGG_HYPERTROPHIC_CARDIOMYOPATHY_HCM	5.15721e-12		KEGG_HUNTINGTONS_DISEASE	2.86437e-121		KEGG_BASE_EXCISION_REPAIR	1.772e-07
KEGG_ETHER_LIPID_METABOLISM	0.000300385					KEGG_LEISHMANIA_INFECTION	6.32403e-40		KEGG_INOSITOL_PHOSPHATE_METABOLISM	0.00956823		KEGG_BETA_ALANINE_METABOLISM	0.00224014
KEGG_FOCAL_ADHESION	4.44862e-45					KEGG_LEUKOCYTE_TRANSENDOTHELIAL_MIGRATION	3.90741e-05		KEGG_INSULIN_SIGNALING_PATHWAY	9.59326e-70		KEGG_BIOSYNTHESIS_OF_UNSATURATED_FATTY_ACIDS	5.96703e-09
KEGG_FRUCTOSE_AND_MANNOSE_METABOLISM	0.00260482					KEGG_MAPK_SIGNALING_PATHWAY	2.07815e-103		KEGG_JAK_STAT_SIGNALING_PATHWAY	0.0407615		KEGG_BLADDER_CANCER	1.85375e-11
KEGG_GAP_JUNCTION	0.00910991					KEGG_NEUROTROPHIN_SIGNALING_PATHWAY	5.96942e-19		KEGG_LEISHMANIA_INFECTION	1.18273e-13		KEGG_BUTANOATE_METABOLISM	7.4352e-05
KEGG_GLIOMA	4.00781e-09					KEGG_P53_SIGNALING_PATHWAY	0.00190877		KEGG_LONG_TERM_DEPRESSION	1.76037e-21		KEGG_CALCIUM_SIGNALING_PATHWAY	5.1309e-27
KEGG_GLUTATHIONE_METABOLISM	4.70709e-05					KEGG_PATHOGENIC_ESCHERICHIA_COLI_INFECTION	3.79555e-05		KEGG_LONG_TERM_POTENTIATION	0.0356215		KEGG_CARDIAC_MUSCLE_CONTRACTION	1.03763e-05
KEGG_GLYCEROLIPID_METABOLISM	0.00179584					KEGG_PATHWAYS_IN_CANCER	5.23442e-106		KEGG_LYSINE_DEGRADATION	0.00807349		KEGG_CELL_ADHESION_MOLECULES_CAMS	3.92394e-24
KEGG_GLYCOLYSIS_GLUCONEOGENESIS	4.19784e-10					KEGG_PEROXISOME	0.00319424		KEGG_LYSOSOME	1.02123e-18		KEGG_CELL_CYCLE	1.8778e-09
KEGG_GLYCOSAMINOGLYCAN_BIOSYNTHESIS_HEPARAN_SULFATE	2.43039e-09					KEGG_PROSTATE_CANCER	0.000706793		KEGG_MAPK_SIGNALING_PATHWAY	6.01499e-31		KEGG_CHEMOKINE_SIGNALING_PATHWAY	1.80735e-39
KEGG_GLYCOSAMINOGLYCAN_BIOSYNTHESIS_KERATAN_SULFATE	5.64808e-08					KEGG_PURINE_METABOLISM	0.000112987		KEGG_MELANOGENESIS	2.24204e-14		KEGG_CHRONIC_MYELOID_LEUKEMIA	1.10913e-12
KEGG_GLYCOSPHINGOLIPID_BIOSYNTHESIS_GLOBO_SERIES	0.0290965					KEGG_REGULATION_OF_ACTIN_CYTOSKELETON	0.00121578		KEGG_MELANOMA	8.38886e-05		KEGG_COLORECTAL_CANCER	7.61968e-12
KEGG_GNRH_SIGNALING_PATHWAY	0.011109					KEGG_RENAL_CELL_CARCINOMA	1.78148e-11		KEGG_MTOR_SIGNALING_PATHWAY	4.31222e-30		KEGG_COMPLEMENT_AND_COAGULATION_CASCADES	6.3138e-07
KEGG_HEMATOPOIETIC_CELL_LINEAGE	3.97244e-13					KEGG_RETINOL_METABOLISM	1.92404e-06		KEGG_NEUROTROPHIN_SIGNALING_PATHWAY	1.23636e-11		KEGG_CYSTEINE_AND_METHIONINE_METABOLISM	2.08152e-05
KEGG_HISTIDINE_METABOLISM	0.00804801					KEGG_SMALL_CELL_LUNG_CANCER	5.16421e-10		KEGG_NON_SMALL_CELL_LUNG_CANCER	0.00454059		KEGG_CYTOKINE_CYTOKINE_RECEPTOR_INTERACTION	3.46594e-49
KEGG_HUNTINGTONS_DISEASE	1.68854e-09					KEGG_STARCH_AND_SUCROSE_METABOLISM	7.13098e-11		KEGG_NUCLEOTIDE_EXCISION_REPAIR	3.84448e-09		KEGG_CYTOSOLIC_DNA_SENSING_PATHWAY	0.00327761
KEGG_HYPERTROPHIC_CARDIOMYOPATHY_HCM	1.08594e-05					KEGG_SYSTEMIC_LUPUS_ERYTHEMATOSUS	0.00368774		KEGG_OLFACTORY_TRANSDUCTION	0.00010916		KEGG_DILATED_CARDIOMYOPATHY	4.19265e-15
KEGG_INSULIN_SIGNALING_PATHWAY	0.0469859					KEGG_T_CELL_RECEPTOR_SIGNALING_PATHWAY	1.72875e-59		KEGG_OXIDATIVE_PHOSPHORYLATION	4.14792e-70		KEGG_DNA_REPLICATION	0.000315791
KEGG_JAK_STAT_SIGNALING_PATHWAY	0.000680812					KEGG_TIGHT_JUNCTION	5.93725e-21		KEGG_P53_SIGNALING_PATHWAY	0.018321		KEGG_DRUG_METABOLISM_CYTOCHROME_P450	0.000422971
KEGG_LEISHMANIA_INFECTION	0.00818306					KEGG_TOLL_LIKE_RECEPTOR_SIGNALING_PATHWAY	1.56465e-39		KEGG_PANCREATIC_CANCER	0.00310884		KEGG_DRUG_METABOLISM_OTHER_ENZYMES	6.32483e-05
KEGG_LEUKOCYTE_TRANSENDOTHELIAL_MIGRATION	1.40106e-07					KEGG_VIBRIO_CHOLERAE_INFECTION	5.15721e-12		KEGG_PANTOTHENATE_AND_COA_BIOSYNTHESIS	1.32244e-13		KEGG_ECM_RECEPTOR_INTERACTION	3.59517e-16
KEGG_LONG_TERM_DEPRESSION	0.00379835					KEGG_WNT_SIGNALING_PATHWAY	4.49588e-19		KEGG_PARKINSONS_DISEASE	4.59023e-68		KEGG_ENDOCYTOSIS	9.51709e-22
KEGG_LYSOSOME	1.03941e-07								KEGG_PATHWAYS_IN_CANCER	4.48794e-34		KEGG_ENDOMETRIAL_CANCER	2.5936e-09
KEGG_MAPK_SIGNALING_PATHWAY	5.8638e-08								KEGG_PENTOSE_PHOSPHATE_PATHWAY	2.45943e-07		KEGG_EPITHELIAL_CELL_SIGNALING_IN_HELICOBACTER_PYLORI_INFECTION	3.05466e-11
KEGG_MELANOGENESIS	0.00945423								KEGG_PHOSPHATIDYLINOSITOL_SIGNALING_SYSTEM	0.00956823		KEGG_ERBB_SIGNALING_PATHWAY	3.18561e-14
KEGG_MELANOMA	1.98625e-16								KEGG_PURINE_METABOLISM	5.31324e-41		KEGG_ETHER_LIPID_METABOLISM	0.000861312
KEGG_MTOR_SIGNALING_PATHWAY	0.00183148								KEGG_RENAL_CELL_CARCINOMA	9.64958e-14		KEGG_FATTY_ACID_METABOLISM	0.0001171
KEGG_N_GLYCAN_BIOSYNTHESIS	0.00443404								KEGG_RENIN_ANGIOTENSIN_SYSTEM	0.00128317		KEGG_FC_EPSILON_RI_SIGNALING_PATHWAY	6.49901e-12
KEGG_NATURAL_KILLER_CELL_MEDIATED_CYTOTOXICITY	0.0214925								KEGG_RETINOL_METABOLISM	4.90831e-06		KEGG_FC_GAMMA_R_MEDIATED_PHAGOCYTOSIS	2.82061e-11
KEGG_NEUROACTIVE_LIGAND_RECEPTOR_INTERACTION	3.66683e-06								KEGG_RIBOSOME	8.12113e-14		KEGG_FOCAL_ADHESION	1.04327e-51
KEGG_NITROGEN_METABOLISM	0.000441072								KEGG_RNA_DEGRADATION	0.00111323		KEGG_FRUCTOSE_AND_MANNOSE_METABOLISM	8.96455e-05
KEGG_OOCYTE_MEIOSIS	0.00016254								KEGG_SPLICEOSOME	0.00984653		KEGG_GAP_JUNCTION	9.93099e-10
KEGG_P53_SIGNALING_PATHWAY	1.18931e-07								KEGG_STARCH_AND_SUCROSE_METABOLISM	2.15985e-07		KEGG_GLIOMA	1.61049e-12
KEGG_PATHOGENIC_ESCHERICHIA_COLI_INFECTION	0.00467416								KEGG_STEROID_BIOSYNTHESIS	0.0226518		KEGG_GLUTATHIONE_METABOLISM	0.000126288
KEGG_PATHWAYS_IN_CANCER	1.34451e-20								KEGG_SYSTEMIC_LUPUS_ERYTHEMATOSUS	4.5058e-07		KEGG_GLYCEROPHOSPHOLIPID_METABOLISM	1.78795e-05
KEGG_PENTOSE_PHOSPHATE_PATHWAY	1.54519e-05								KEGG_T_CELL_RECEPTOR_SIGNALING_PATHWAY	1.71538e-19		KEGG_GLYCOLYSIS_GLUCONEOGENESIS	0.00151684
KEGG_PHENYLALANINE_METABOLISM	4.36321e-06								KEGG_TASTE_TRANSDUCTION	1.99298e-19		KEGG_GLYCOSAMINOGLYCAN_BIOSYNTHESIS_CHONDROITIN_SULFATE	6.4044e-08
KEGG_PORPHYRIN_AND_CHLOROPHYLL_METABOLISM	0.00260482								KEGG_TGF_BETA_SIGNALING_PATHWAY	0.037996		KEGG_GLYCOSAMINOGLYCAN_BIOSYNTHESIS_HEPARAN_SULFATE	0.00155192
KEGG_PPAR_SIGNALING_PATHWAY	2.97968e-09								KEGG_TOLL_LIKE_RECEPTOR_SIGNALING_PATHWAY	3.99578e-11		KEGG_GLYCOSPHINGOLIPID_BIOSYNTHESIS_LACTO_AND_NEOLACTO_SERIES	0.00183758
KEGG_PRION_DISEASES	4.65981e-08								KEGG_TYPE_II_DIABETES_MELLITUS	0.0160613		KEGG_GLYCOSYLPHOSPHATIDYLINOSITOL_GPI_ANCHOR_BIOSYNTHESIS	4.30384e-06
KEGG_PROGESTERONE_MEDIATED_OOCYTE_MATURATION	4.94625e-05								KEGG_UBIQUITIN_MEDIATED_PROTEOLYSIS	7.04705e-11		KEGG_GNRH_SIGNALING_PATHWAY	1.35703e-19
KEGG_PROSTATE_CANCER	2.33325e-09								KEGG_VALINE_LEUCINE_AND_ISOLEUCINE_DEGRADATION	0.00507212		KEGG_GRAFT_VERSUS_HOST_DISEASE	7.84581e-08
KEGG_PROXIMAL_TUBULE_BICARBONATE_RECLAMATION	0.0174043								KEGG_VASCULAR_SMOOTH_MUSCLE_CONTRACTION	2.85921e-26		KEGG_HEDGEHOG_SIGNALING_PATHWAY	0.00154614
KEGG_PURINE_METABOLISM	1.11547e-06								KEGG_VASOPRESSIN_REGULATED_WATER_REABSORPTION	3.40049e-13		KEGG_HEMATOPOIETIC_CELL_LINEAGE	0.000650644
KEGG_PYRIMIDINE_METABOLISM	0.0469859								KEGG_VEGF_SIGNALING_PATHWAY	0.000209508		KEGG_HOMOLOGOUS_RECOMBINATION	0.00763173
KEGG_PYRUVATE_METABOLISM	2.45667e-07								KEGG_WNT_SIGNALING_PATHWAY	2.05528e-24		KEGG_HUNTINGTONS_DISEASE	1.57799e-10
KEGG_REGULATION_OF_ACTIN_CYTOSKELETON	3.65556e-10											KEGG_HYPERTROPHIC_CARDIOMYOPATHY_HCM	9.45337e-13
KEGG_RIG_I_LIKE_RECEPTOR_SIGNALING_PATHWAY	0.0205062											KEGG_INOSITOL_PHOSPHATE_METABOLISM	8.19133e-06
KEGG_SELENOAMINO_ACID_METABOLISM	1.36303e-05											KEGG_INSULIN_SIGNALING_PATHWAY	1.20559e-14
KEGG_SMALL_CELL_LUNG_CANCER	4.38217e-09											KEGG_INTESTINAL_IMMUNE_NETWORK_FOR_IGA_PRODUCTION	8.08748e-17
KEGG_TGF_BETA_SIGNALING_PATHWAY	2.63929e-06											KEGG_JAK_STAT_SIGNALING_PATHWAY	7.62923e-23
KEGG_TYPE_II_DIABETES_MELLITUS	0.00016254											KEGG_LEISHMANIA_INFECTION	5.58343e-13
KEGG_TYROSINE_METABOLISM	2.29487e-05											KEGG_LEUKOCYTE_TRANSENDOTHELIAL_MIGRATION	6.51461e-10
KEGG_VIRAL_MYOCARDITIS	3.09528e-07											KEGG_LINOLEIC_ACID_METABOLISM	0.000596117
KEGG_WNT_SIGNALING_PATHWAY	0.000538255											KEGG_LONG_TERM_DEPRESSION	6.17474e-11
												KEGG_LONG_TERM_POTENTIATION	7.70641e-06
												KEGG_LYSINE_DEGRADATION	0.00238679
												KEGG_LYSOSOME	4.14743e-08
												KEGG_MAPK_SIGNALING_PATHWAY	3.92857e-42
												KEGG_MELANOGENESIS	4.10105e-11
												KEGG_MELANOMA	2.83846e-22
												KEGG_METABOLISM_OF_XENOBIOTICS_BY_CYTOCHROME_P450	1.25447e-10
												KEGG_MISMATCH_REPAIR	0.00576514
												KEGG_MTOR_SIGNALING_PATHWAY	1.23875e-15
												KEGG_N_GLYCAN_BIOSYNTHESIS	3.23196e-05
												KEGG_NATURAL_KILLER_CELL_MEDIATED_CYTOTOXICITY	4.9719e-22
												KEGG_NEUROACTIVE_LIGAND_RECEPTOR_INTERACTION	1.1789e-09
												KEGG_NEUROTROPHIN_SIGNALING_PATHWAY	3.96339e-17
												KEGG_NICOTINATE_AND_NICOTINAMIDE_METABOLISM	0.00255246
												KEGG_NOD_LIKE_RECEPTOR_SIGNALING_PATHWAY	9.53755e-17
												KEGG_NON_SMALL_CELL_LUNG_CANCER	1.2605e-07
												KEGG_NUCLEOTIDE_EXCISION_REPAIR	0.000206315
												KEGG_OLFACTORY_TRANSDUCTION	5.84633e-09
												KEGG_OOCYTE_MEIOSIS	1.67672e-11
												KEGG_OXIDATIVE_PHOSPHORYLATION	0.0134674
												KEGG_P53_SIGNALING_PATHWAY	4.09052e-15
												KEGG_PANCREATIC_CANCER	1.81039e-15
												KEGG_PARKINSONS_DISEASE	1.50871e-06
												KEGG_PATHWAYS_IN_CANCER	1.04327e-51
												KEGG_PENTOSE_AND_GLUCURONATE_INTERCONVERSIONS	8.59238e-06
												KEGG_PEROXISOME	3.63921e-13
												KEGG_PHOSPHATIDYLINOSITOL_SIGNALING_SYSTEM	3.15858e-07
												KEGG_PORPHYRIN_AND_CHLOROPHYLL_METABOLISM	3.3014e-05
												KEGG_PPAR_SIGNALING_PATHWAY	1.81288e-14
												KEGG_PRIMARY_BILE_ACID_BIOSYNTHESIS	0.020056
												KEGG_PRIMARY_IMMUNODEFICIENCY	1.68806e-05
												KEGG_PRION_DISEASES	4.56966e-05
												KEGG_PROGESTERONE_MEDIATED_OOCYTE_MATURATION	3.66872e-12
												KEGG_PROPANOATE_METABOLISM	0.000333959
												KEGG_PROSTATE_CANCER	1.89482e-16
												KEGG_PROTEASOME	1.92491e-05
												KEGG_PROXIMAL_TUBULE_BICARBONATE_RECLAMATION	0.045593
												KEGG_PURINE_METABOLISM	1.16294e-19
												KEGG_PYRIMIDINE_METABOLISM	2.12115e-09
												KEGG_PYRUVATE_METABOLISM	0.0125676
												KEGG_REGULATION_OF_ACTIN_CYTOSKELETON	1.21115e-20
												KEGG_REGULATION_OF_AUTOPHAGY	9.75125e-06
												KEGG_RENAL_CELL_CARCINOMA	1.04257e-21
												KEGG_RETINOL_METABOLISM	0.00817783
												KEGG_RIG_I_LIKE_RECEPTOR_SIGNALING_PATHWAY	5.00277e-05
												KEGG_RNA_DEGRADATION	1.89522e-08
												KEGG_SELENOAMINO_ACID_METABOLISM	9.26725e-06
												KEGG_SMALL_CELL_LUNG_CANCER	1.28623e-12
												KEGG_SNARE_INTERACTIONS_IN_VESICULAR_TRANSPORT	1.00094e-05
												KEGG_SPHINGOLIPID_METABOLISM	9.60632e-05
												KEGG_SPLICEOSOME	9.47581e-05
												KEGG_STARCH_AND_SUCROSE_METABOLISM	0.00372641
												KEGG_STEROID_HORMONE_BIOSYNTHESIS	3.1445e-09
												KEGG_SULFUR_METABOLISM	0.00637095
												KEGG_SYSTEMIC_LUPUS_ERYTHEMATOSUS	2.25948e-18
												KEGG_T_CELL_RECEPTOR_SIGNALING_PATHWAY	1.2456e-31
												KEGG_TASTE_TRANSDUCTION	0.000112734
												KEGG_TAURINE_AND_HYPOTAURINE_METABOLISM	0.0170665
												KEGG_TERPENOID_BACKBONE_BIOSYNTHESIS	0.000965433
												KEGG_TGF_BETA_SIGNALING_PATHWAY	4.15644e-19
												KEGG_THYROID_CANCER	0.0001171
												KEGG_TIGHT_JUNCTION	9.65928e-08
												KEGG_TOLL_LIKE_RECEPTOR_SIGNALING_PATHWAY	3.61936e-09
												KEGG_TRYPTOPHAN_METABOLISM	1.45786e-10
												KEGG_TYPE_I_DIABETES_MELLITUS	4.36584e-09
												KEGG_TYPE_II_DIABETES_MELLITUS	0.000150681
												KEGG_TYROSINE_METABOLISM	0.0241326
												KEGG_UBIQUITIN_MEDIATED_PROTEOLYSIS	1.06952e-10
												KEGG_VALINE_LEUCINE_AND_ISOLEUCINE_BIOSYNTHESIS	0.045593
												KEGG_VALINE_LEUCINE_AND_ISOLEUCINE_DEGRADATION	1.92568e-05
												KEGG_VASCULAR_SMOOTH_MUSCLE_CONTRACTION	2.12594e-15
												KEGG_VASOPRESSIN_REGULATED_WATER_REABSORPTION	0.00102149
												KEGG_VEGF_SIGNALING_PATHWAY	1.02635e-18
												KEGG_VIRAL_MYOCARDITIS	3.70401e-11
												KEGG_WNT_SIGNALING_PATHWAY	8.71519e-13

## Sheet: GSEA
DAISY	FDR		DIABIMMUNE PBMC	FDR		DIABIMMUNE CD4	FDR		DIABIMMUNE CD8	FDR		BabyDiet	FDR
No significant detections			No significant detections			No significant detections			KEGG_REGULATION_OF_AUTOPHAGY	0.0286477		No significant detections

## Sheet: DAVID
DAISY	FDR		DIABIMMUNE PBMC	FDR		DIABIMMUNE CD4	FDR		DIABIMMUNE CD8	FDR
No significant detections			hsa04640:Hematopoietic cell lineage	1.39122e-05		No significant detections			No significant detections
			hsa04514:Cell adhesion molecules	2.88733e-05
			hsa04658:Th1 and Th2 cell differentiation	2.88733e-05
			hsa04659:Th17 cell differentiation	0.00074198
			hsa05166:Human T-cell leukemia virus 1 infection	0.00074198
			hsa05330:Allograft rejection	0.00131863
			hsa05169:Epstein-Barr virus infection	0.00131863
			hsa05332:Graft-versus-host disease	0.00177271
			hsa04940:Type I diabetes mellitus	0.00177271
			hsa04672:Intestinal immune network for IgA production	0.00286598
			hsa04612:Antigen processing and presentation	0.00286598
			hsa05320:Autoimmune thyroid disease	0.0036503
			hsa05310:Asthma	0.00441179
			hsa05416:Viral myocarditis	0.00562165
			hsa05340:Primary immunodeficiency	0.00848187
			hsa04145:Phagosome	0.0130124
			hsa05144:Malaria	0.0212199
